# Supplementary material for: Towards improving sterile insect technique: Exposure to orange oil compounds increases sexual signalling and longevity in Ceratitis capitata males of the Vienna 8 GSS
Source: PLoS One. 2017 Nov 30;12(11):e0188092. doi: 10.1371/journal.pone.0188092 (PMC5708806; doi:10.1371/journal.pone.0188092)
Supplement: S2 File — Survival data of exposed and non-exposed males to citrus oil. (XLSX) [file pone.0188092.s010.xlsx]

## Sheet: Sheet2
	INSECTS USED: TSL VIENNA 8
	LIFESPAN
Rep. No	Protein+Sugar (exposed)	Protein+Sugar (non-exposed)	Sugar (exposed)	Sugar (non-exposed)
1	62	20	35	39
2	18	95	33	40
3	83	97	66	24
4	42	98	50	34
5	56	84	45	17
6	67	77	50	22
7	59	67	54	23
8	51	108	70	37
9	89	48	26	39
10	53	102	27	28
11	41	94	48	16
12	51	105	53	21
13	82	98	58	17
14	102	102	43	25
15	104	59	60	31
16	62	95	68	43
17	72	48	43	25
18	83	119	55	22
19	73	89	46	41
20	50	27	44	43
21	54	125	21	39
22	87	105	31	41
23	70	106	56	35
24	98	90	48	65
25	70	61	34	39
26	81	29	87	38
27	69	129	70	31
28	42	31	30	47
29	60	119	31	62
30	65	133	48	36
31	79	44	36	40
32	79	87	47	56
33	66	77	46	39
34	65	66	65	59
35	78	73	49	29
36	31	62	52	22
37	68	109	56	9
38	87	97	64	39
39	92	122	56	42
40	45	31	86	30
41	75	130	57	29
42	63	131	80	33
43	73	104	58	11
44	60	93	39	26
45	67	91	51	28
46	68	96	47	31
47	58	53	64	22
48	53	63	49	80
49	71	46	57	36
50	66	32	45	38
51	60	102	40	49
52	71	60	54	37
53	86	85	37	42
54	89	76	69	58
55	87	115	50	22
56	71	67	19	30
57	57	62	32	29
58	48	104	43	57
59	67	96	37	57
60	57	65	50	9
61	41	42	36	60
62	56	91	70	31
63	60	41	42	42
64	79	117	51	6
65	65	7	39	39
66	58	53	65	17
67	69	73	41	42
68	71	52	66	16
69	56	48	63	45
70	18	94	48	33
71	46	53	48	43
72	17	52	35	31
73	58	80	32	29
74	67	54	52	45
75	74	62	33	52
76	97	63	103	30
77	52	47	45	14
78	66	42	22	46
79	96	70	44	58
80	60	59	47	22
81	17	64	39	14
82	65	68	53	50
83	64	42	50	24
84	61	41	55	22
85	72	62	56	52
86	99	62	43	29
87	109	63	10	26
88	27	38	48	42
89	19	33	59	25
90	92	36	41	20
91	45	33	18	19
92	38	93	43	45
93	21	116	73	16
94	52	57	42	9
95	63	79	19	52
96	64	84	76	46
97	81	92	43	20
98	67	112	52	22
99	14	110	49	18
100	45	99	87	59
